# Supplementary material for: CIC-DUX4 Chromatin Profiling Reveals New Epigenetic Dependencies and Actionable Therapeutic Targets in CIC-Rearranged Sarcomas
Source: Cancers (Basel). 2024 Jan 21;16(2):457. doi: 10.3390/cancers16020457 (PMC10814785; doi:10.3390/cancers16020457)
Supplement: Supplementary file 1 [file cancers-16-00457-s001.zip]

Archive with 1 entries (1 files):
- cancers-2782420-supplementary.pdf
